# Supplementary material for: Mechanistic Insights Revealed by the Crystal Structure of a Histidine Kinase with Signal Transducer and Sensor Domains
Source: PLoS Biol. 2013 Feb 26;11(2):e1001493. doi: 10.1371/journal.pbio.1001493 (PMC3582566; doi:10.1371/journal.pbio.1001493)
Supplement: Table S1 — Autokinase activity of VicK wt and mutants. *The measurement performed at a protein concentration of 0.5 µM with time points of 15 s, 30 s, 45 s, and 60 s. **Not able to determine. ***The measurement performed at a protein concentration of 1 µM with time points of 15 s, 30 s, 45 s, and 60 s. #The measurement performed at a protein concentration of 10 µM with time points of 60 s, 120 s, 240 s, and 480 s. (XLS) [file pbio.1001493.s013.xls]

## Sheet: Sheet1
	Km (μM)	Kcat (min-1)	Kcat/Km (mM-1 min-1)
*WT	44.5 ± 5.0	0.413 ± 0.063	9.21 ± 0.55
**H217A	ND	ND	ND
***T221A	22.3 ± 1.3	0.509 ± 0.049	22.67 ± 0.93
***P222G	36.6 ± 7.7	0.433 ± 0.013	13.82 ± 2.62
***VS2AA	13.1 ± 3.6	0.130 ± 0.032	9.84 ± 1.17
#VSP2AAA	70.0 ± 1.8	0.205 ± 0.014	2.59 ± 0.17
#VSTP2AAAA	11.9 ± 1.5	0.014 ± 0.006	0.75 ± 0.16
